# Supplementary material for: mPR-Specific Actions Influence Maintenance of the Blood–Brain Barrier (BBB)
Source: Int J Mol Sci. 2022 Aug 26;23(17):9684. doi: 10.3390/ijms23179684 (PMC9456378; doi:10.3390/ijms23179684)
Supplement: Supplementary file 1 [file ijms-23-09684-s001.zip]

Archive with 1 entries (1 files):
- ijms-1851059-supplementary.pdf
